# Supplementary material for: African Swine Fever Virus Protein–Protein Interaction Prediction
Source: Viruses. 2024 Jul 20;16(7):1170. doi: 10.3390/v16071170 (PMC11281715; doi:10.3390/v16071170)
Supplement: Supplementary file 1 [file viruses-16-01170-s001.zip]

Archive with 8 entries (8 files):
- README_supplemental_data.txt
- S1-ASFV_Virus_supplemental_Figures.pdf
- SD1-ASFV_PPI_data.csv
- SD2-Vaccinia_PPI_data.csv
- SD3-ASFV_AlphaFoldMultimer_models.tar.gz
- SD4-Vaccinia_AlphaFoldMultimer_models.tar.gz
- SD5-Georgia-2007-LR743116_trans-rename.fa
- SD6-uniprotkb_proteome_UP000000344_2024_01_18.fasta
